# Supplementary material for: The Genetic Linkage Map of the Medicinal Mushroom Agaricus subrufescens Reveals Highly Conserved Macrosynteny with the Congeneric Species Agaricus bisporus
Source: G3 (Bethesda). 2016 Feb 26;6(5):1217–26. doi: 10.1534/g3.115.025718 (PMC4856074; doi:10.1534/g3.115.025718)
Supplement: Supplemental Material [file supp_g3.115.025718_TableS1.xlsx]

## Sheet: read me
G3: Genes/Genomes/Genetics
Supplementary material: Table S1
Table S1: Marker data matrix
The spreadsheet "genotyping data" contained the segregating data obtained for the 202 markers (row) used for mapping from the 79 Ei A. subrufescens progeny (column).
The spreadsheet "mendelian segregation test" contained the result of the goodness-of-fit chi-square test performed at each locus to check for the expected 1:1 mendelian segregation

## Sheet: genotyping data
genotype marker	E001	E003	E009	E016	E021	E024	E025	E029	E035	E044	E054	E069	E074	E076	E077	E078	E079	E086	E090	E098	E107	E108	E114	E115	E116	E117	E118	E123	E134	E135	E140	E147	E154	E155	E156	E160	E165	E172	E175	E177	E178	E181	E187	E190	E194	E201	E202	E203	E205
*AB215108	A	A	H	H	H	H	H	H	A	A	A	H	A	A	H	A	A	H	H	A	H	A	A	H	H	H	A	A	H	H	H	H	H	H	H	H	H	H	H	H	H	H	H	H	H	A	H	A	A
*ACCG096	A	H	A	A	A	A	-	H	A	H	A	A	A	H	A	H	A	A	H	A	A	-	A	A	A	A	A	A	A	H	A	H	A	A	H	A	H	A	A	A	A	H	H	H	A	-	H	H	H
*ACCG164	H	A	H	H	H	A	-	H	A	H	H	A	H	H	A	H	H	H	H	A	A	-	A	A	A	A	A	H	A	H	H	A	A	H	A	A	A	H	H	A	A	H	H	H	H	-	A	A	A
*ACCG203	H	A	H	H	A	A	-	H	H	A	A	H	A	A	A	H	H	H	A	H	H	-	A	A	H	H	H	A	A	H	H	H	A	A	H	A	A	H	H	H	H	H	H	A	H	-	H	H	A
*ACCG214	H	A	H	H	H	A	-	H	A	A	A	H	A	H	A	H	H	A	H	H	A	-	A	H	H	A	H	A	H	A	A	A	H	A	A	A	A	A	A	A	A	A	H	H	H	-	H	H	A
*ACCG250	H	A	A	A	A	A	-	H	A	A	A	H	H	A	A	H	H	H	H	A	A	-	A	H	H	H	H	H	H	H	H	A	A	H	A	H	H	A	H	H	A	A	H	H	H	-	A	A	A
*ACCG253	H	A	H	A	H	A	-	H	A	A	A	H	H	A	A	H	H	H	H	H	A	-	A	H	H	H	H	H	H	H	H	A	A	H	A	H	H	A	H	H	A	A	H	H	H	-	A	A	A
*ACCG292	H	A	A	H	A	A	-	H	A	A	A	A	A	A	A	H	H	A	A	A	H	-	A	H	A	A	A	A	A	H	A	H	A	A	H	H	A	H	A	H	H	H	A	A	H	-	A	H	H
*ACCG330	H	A	A	A	A	H	-	A	A	H	A	A	A	A	H	H	A	A	A	A	A	-	H	H	H	A	H	A	A	A	H	A	A	H	H	H	H	H	A	A	H	A	A	H	H	-	A	H	H
*ACTA108	H	H	A	H	A	H	A	H	H	A	H	H	A	H	A	H	H	H	H	A	A	-	A	A	H	H	H	H	H	H	H	A	A	H	A	H	H	H	A	H	A	H	A	H	A	-	-	A	H
*ACTA152	H	A	A	A	H	A	A	A	A	H	H	A	H	H	A	H	A	H	A	A	H	-	H	A	H	A	H	H	H	A	H	A	H	A	A	H	H	H	A	A	A	H	A	H	H	-	-	H	H
*ACTA187	H	H	A	H	H	A	A	H	H	H	H	H	A	H	H	H	A	A	A	H	H	-	A	H	A	H	H	H	A	H	A	A	H	A	H	H	H	H	A	A	H	H	H	H	A	-	-	A	H
*ACTA290	A	H	A	H	H	A	A	H	H	A	A	H	H	A	A	A	A	H	A	A	H	-	A	A	H	H	A	H	H	A	H	A	A	H	H	A	H	A	A	H	A	A	H	H	A	-	-	A	A
*ACTA303	H	H	A	H	A	H	A	H	H	H	A	H	A	H	H	H	A	A	A	H	H	-	A	H	A	H	H	H	A	H	A	A	H	A	H	H	H	H	A	A	H	H	H	H	A	-	-	A	A
*ACTA307	H	H	A	H	H	A	A	H	H	H	A	H	A	H	H	H	A	A	A	H	H	-	A	A	A	H	H	H	A	H	A	A	H	A	H	H	H	H	A	A	H	H	H	H	A	-	-	A	A
*ACTA312	H	H	A	H	H	A	A	H	H	H	A	H	A	H	H	H	A	H	A	H	H	-	A	A	A	H	H	H	A	H	A	A	H	A	H	H	H	H	A	A	H	H	H	H	A	-	-	A	A
*ACTA345	H	H	A	H	A	A	A	H	H	A	H	H	A	H	A	A	H	H	A	A	A	-	A	A	H	H	H	H	H	H	H	A	A	H	H	H	H	A	A	H	A	H	A	H	A	-	-	A	H
*ACTA416	H	A	H	A	A	H	H	H	A	H	A	H	H	H	H	H	H	H	H	H	A	-	H	H	H	H	H	H	H	H	H	A	A	H	A	A	H	A	H	A	A	A	H	H	H	-	-	A	A
*AGGC104	H	A	A	A	A	H	H	H	H	H	A	A	H	A	A	H	H	A	H	H	A	-	A	H	H	H	H	-	-	H	A	A	A	H	A	A	H	A	H	A	H	A	H	H	A	-	-	A	H
*AGGC157	H	H	A	H	H	A	A	H	H	H	A	H	A	H	H	H	A	H	A	H	H	-	A	H	A	H	H	-	-	H	A	A	H	A	H	H	H	H	A	A	H	H	H	H	A	-	-	A	A
*AGGC181	A	A	A	A	A	H	H	A	A	H	H	H	H	A	H	H	A	H	A	H	A	-	A	A	A	A	A	-	-	A	H	A	A	A	H	A	H	A	A	A	H	H	A	H	H	-	-	H	H
*AGGC282	A	H	H	A	A	H	H	H	H	H	H	A	A	H	A	H	H	A	H	H	A	-	H	H	H	H	H	-	-	H	A	H	A	A	A	A	H	A	H	A	H	H	H	H	A	-	-	A	H
*AGGC308	H	A	H	H	A	A	A	A	A	H	A	A	A	A	A	A	H	A	A	H	H	-	A	A	A	A	H	-	-	A	A	A	A	A	A	A	A	H	H	A	H	A	H	H	H	-	-	A	H
*AGGC321	H	A	A	A	H	A	A	A	A	A	A	A	A	A	H	H	A	A	A	H	A	-	A	H	H	H	A	-	-	H	A	A	A	A	A	A	H	H	H	A	H	H	H	A	A	-	-	H	H
*AGGC393	A	A	A	H	H	H	H	H	H	A	H	A	H	A	A	H	A	A	H	H	A	-	A	A	H	H	A	-	-	H	H	H	H	H	H	H	H	H	H	H	H	H	H	H	H	-	-	A	A
*AGGC416	A	A	A	A	H	H	H	A	A	H	H	A	H	H	H	H	A	H	A	H	A	-	A	A	A	A	A	-	-	A	H	A	A	A	H	A	H	A	A	A	H	H	A	H	H	-	-	H	H
*AGTA047	H	H	A	H	A	H	A	H	H	A	H	H	A	H	A	H	H	H	H	A	A	-	H	A	H	H	H	H	H	H	H	A	A	H	A	H	H	H	A	H	A	H	A	H	A	-	H	A	H
*AGTA144	H	A	H	H	H	A	A	A	H	A	A	H	A	H	H	H	H	A	H	H	A	-	H	H	H	A	A	A	A	A	A	A	A	H	H	A	A	H	A	A	H	H	H	H	H	-	A	H	H
*AGTA155	A	H	A	A	A	H	H	H	H	H	H	A	A	H	A	H	H	A	H	H	A	-	H	H	H	H	H	H	H	H	A	H	A	A	A	A	H	A	H	A	H	H	H	H	A	-	H	A	H
*AGTA161	H	A	A	A	H	H	A	H	H	H	A	H	H	H	H	H	H	A	H	H	A	-	A	H	H	H	H	H	H	H	A	A	A	H	A	A	H	A	H	A	A	A	H	H	H	-	A	A	A
*AGTA167	H	A	A	H	H	A	A	A	A	H	H	A	H	H	A	H	A	H	A	A	H	-	H	A	H	A	A	H	H	H	H	A	H	A	A	H	H	H	A	A	H	H	A	H	H	-	H	H	H
*AGTA179	H	A	H	H	A	A	H	H	A	H	H	A	H	H	A	H	H	H	H	A	H	-	A	A	A	A	A	A	H	H	H	A	A	H	A	A	A	H	H	A	A	H	H	H	H	-	A	A	A
*AGTA180	H	A	A	A	A	A	H	H	A	A	A	A	A	A	A	A	A	A	A	H	A	-	H	H	H	A	H	H	H	H	H	H	H	H	H	A	A	A	A	H	H	A	H	A	H	-	H	A	A
*AGTA202	A	H	A	A	A	A	H	H	A	H	A	A	A	H	A	H	A	A	H	A	A	-	A	A	A	A	A	A	A	H	A	H	A	A	H	A	H	H	A	A	A	H	H	H	A	-	H	H	H
*AGTA212	H	A	A	A	A	H	H	A	A	A	H	A	H	H	A	A	H	H	H	H	A	-	H	A	H	H	H	H	H	A	H	A	A	H	A	H	A	H	H	A	H	A	H	A	H	-	H	A	A
*AGTA220	H	A	H	H	H	A	H	H	A	H	H	A	H	H	A	H	H	H	H	A	A	-	A	A	A	A	A	H	A	H	H	A	A	H	A	A	A	H	H	A	A	H	H	H	H	-	A	A	A
*AGTA396	H	H	A	H	A	A	A	H	H	H	A	H	A	H	H	H	A	H	A	H	H	-	A	A	A	H	H	H	A	H	A	A	H	A	H	H	H	H	A	A	H	H	H	H	A	-	H	A	A
*CAAC071	H	A	A	H	H	A	A	H	A	A	H	H	A	A	H	H	H	A	A	H	A	-	A	H	A	H	A	A	A	A	H	A	H	H	A	A	A	H	A	A	H	H	H	A	H	-	-	H	A
*CAAC079	H	H	A	A	A	H	A	H	H	A	H	H	A	H	A	H	H	H	H	A	A	-	A	A	H	H	H	H	H	A	H	A	H	A	A	A	H	H	A	H	A	H	H	H	A	-	-	A	H
*CAAC106	A	A	A	A	A	H	H	H	H	H	H	A	H	A	A	H	H	A	H	A	A	-	A	H	A	A	H	H	H	H	A	A	A	A	A	A	H	A	H	A	H	A	H	H	A	-	-	A	H
*CAAC112	A	H	A	A	A	H	H	H	H	H	H	A	A	H	A	H	A	A	H	H	A	-	H	H	H	H	H	A	H	H	A	H	A	A	A	A	H	A	H	A	H	H	H	H	A	-	-	A	H
*CAAC126	H	A	A	H	H	H	H	H	H	H	H	A	H	H	A	H	H	A	H	H	A	-	A	H	H	H	H	H	H	H	A	A	A	A	A	A	H	A	H	A	H	A	H	H	A	-	-	A	H
*CAAC153	H	A	H	A	A	A	H	H	A	A	A	H	H	A	A	H	H	H	H	H	A	-	A	H	H	H	H	H	H	H	H	A	A	H	A	H	H	A	H	H	A	A	H	H	H	-	-	A	A
*CAAC174	H	H	H	A	A	H	H	H	H	H	H	H	A	A	A	A	H	A	A	A	A	-	A	H	A	A	A	H	H	A	A	H	H	A	A	A	H	H	A	A	H	A	H	A	A	-	-	H	H
*CAAC216	A	H	A	A	A	A	H	H	A	H	A	A	A	H	A	H	A	A	H	A	A	-	A	A	A	A	A	A	A	H	A	H	A	A	H	A	H	H	A	A	A	H	H	H	A	-	-	H	H
*CAAC226	H	A	H	H	A	A	H	H	A	H	H	A	H	H	A	H	H	H	H	A	H	-	H	A	A	A	A	A	H	A	H	A	A	H	A	A	A	H	H	A	A	H	H	H	H	-	-	A	A
*CAAC235	H	H	H	H	H	A	A	H	A	A	A	H	H	A	A	H	H	H	H	H	H	-	A	H	H	H	A	H	H	H	H	H	A	H	H	H	H	H	H	H	A	A	A	H	H	-	-	A	A
*CAAC244	H	A	H	A	A	A	H	A	A	A	A	H	A	H	A	H	A	A	A	H	A	-	H	H	H	H	A	A	A	A	A	A	A	H	H	A	A	H	H	A	H	H	H	H	A	-	-	A	H
*CAAC304	H	A	H	A	A	H	H	H	A	H	A	H	H	H	H	H	H	H	H	H	A	-	A	H	H	H	H	H	H	H	H	A	A	H	A	A	H	A	H	A	A	A	H	H	H	-	-	A	A
*CAAC312	H	H	A	H	H	H	A	H	H	A	H	H	A	H	A	H	H	H	H	A	A	-	A	A	H	H	H	H	H	H	H	A	A	H	A	H	H	H	A	H	A	H	A	H	A	-	-	A	H
*CAAC313	H	H	A	H	A	H	A	H	H	A	H	H	A	H	A	H	H	H	H	A	A	-	A	A	H	H	H	H	H	H	H	A	A	H	A	H	H	H	A	H	A	H	A	H	A	-	-	A	H
*CAAC331	H	A	A	A	A	A	H	H	A	A	A	A	A	A	H	A	A	A	A	H	A	-	H	H	H	H	H	H	H	A	H	H	H	H	H	A	A	A	A	A	H	A	H	A	A	-	-	A	A
*CAAC348	A	A	H	A	H	H	A	H	H	A	A	A	H	A	H	A	A	H	A	H	H	-	A	A	H	H	A	A	H	H	A	A	A	H	H	A	H	A	A	H	H	A	H	H	A	-	-	H	H
*CAAC379	H	H	A	H	H	H	H	H	H	H	H	H	A	A	A	H	H	A	A	A	A	-	A	A	A	A	A	H	H	A	A	A	H	A	A	A	H	H	A	A	H	A	H	A	A	-	-	H	A
*CAAC387	A	A	A	A	H	A	A	H	H	A	H	A	H	A	A	H	A	H	A	A	H	-	A	A	H	H	A	A	H	H	H	A	H	H	H	A	H	A	A	H	H	A	H	H	H	-	-	A	A
*CAAC410	A	H	A	H	H	H	H	H	H	H	A	H	H	A	H	A	A	H	H	H	H	-	H	A	H	H	A	H	H	A	H	A	A	H	H	A	H	A	H	H	A	A	H	H	A	-	-	A	A
*CAAC487	H	H	A	A	H	A	A	H	H	A	H	A	H	A	H	H	H	H	H	A	H	-	A	A	A	A	H	H	A	H	H	H	H	H	H	H	H	A	A	H	H	H	A	H	A	-	-	H	A
*ES02	H	-	A	A	H	H	H	A	A	A	H	H	A	H	A	A	H	H	H	H	A	H	H	H	H	H	H	H	H	H	A	A	A	H	A	H	A	A	H	H	H	H	A	H	A	H	A	H	A
*ES04	A	H	H	H	H	A	H	H	H	H	H	H	H	A	A	A	H	A	A	H	H	A	A	H	H	H	H	A	H	H	A	H	A	A	A	H	H	A	H	A	H	H	A	A	A	H	A	H	A
*ES09	H	-	A	H	A	A	A	H	H	H	H	H	A	H	H	H	A	A	A	H	H	H	A	H	A	H	H	H	A	H	A	A	H	A	H	H	H	H	A	A	H	H	H	H	H	A	H	H	A
*ES12	H	A	H	H	H	H	A	A	H	H	H	H	H	A	H	A	A	H	A	H	H	H	A	H	H	H	A	A	H	H	A	A	A	H	A	A	H	A	A	H	H	H	H	H	A	H	A	A	A
*ES14	A	H	A	A	A	A	H	H	A	H	A	H	A	H	A	H	A	A	H	A	A	A	A	A	A	A	A	A	A	H	A	H	A	A	H	A	H	A	A	A	A	H	H	H	A	H	H	H	H
*ES15	H	-	H	A	H	A	H	H	H	A	A	H	A	A	H	H	H	A	H	H	A	A	A	H	H	A	H	A	H	H	A	H	H	H	H	A	H	H	A	A	H	H	H	H	H	H	H	H	H
*ES31	A	-	H	H	A	A	H	H	H	A	A	A	A	A	A	A	H	H	H	A	H	A	A	A	A	A	H	A	H	A	A	A	H	A	A	H	A	A	A	H	H	H	A	H	H	H	A	A	A
*ES34	A	A	H	H	H	H	H	A	H	A	A	A	A	A	H	A	H	H	A	H	A	A	H	H	H	H	A	A	H	H	A	H	A	H	H	A	H	H	H	A	H	A	A	H	H	A	A	A	A
*ES35	H	H	H	H	H	H	H	H	H	H	H	-	A	-	A	A	A	A	A	A	A	H	A	H	A	A	A	H	H	A	A	H	H	A	A	A	H	H	A	A	H	A	H	A	A	A	A	H	H
*ES37	H	-	A	H	A	A	A	H	A	A	A	H	A	A	A	H	H	A	H	H	H	H	A	H	A	A	A	A	A	H	A	H	A	A	H	H	A	H	A	H	H	H	H	A	A	H	A	A	H
*ES40	H	A	A	A	H	H	H	A	A	A	H	H	A	H	H	H	H	H	H	H	A	H	H	H	H	H	H	H	H	H	A	A	A	H	H	A	A	A	A	H	H	A	H	A	H	A	H	A	A
*ES41	H	A	H	H	H	A	A	H	A	A	A	H	A	H	A	H	H	A	H	H	A	A	A	H	H	H	H	A	H	A	A	A	H	A	A	A	A	A	A	A	A	A	H	H	H	A	H	H	A
*ES47	H	H	H	H	A	A	H	A	H	H	H	H	H	A	A	H	H	H	H	A	H	H	A	H	A	A	H	H	H	A	H	A	H	H	H	H	A	A	H	H	H	H	H	A	A	H	A	H	A
*ES53	H	-	A	H	A	A	H	H	A	H	H	H	H	H	H	A	H	H	A	H	A	H	H	A	H	H	A	H	A	A	H	A	H	H	H	A	A	H	H	A	A	A	A	H	H	H	A	H	A
*ES59	-	-	A	A	H	A	H	H	H	A	H	A	H	A	H	H	H	H	H	A	H	A	A	H	A	A	H	H	A	H	H	H	H	H	H	H	H	A	A	H	H	H	H	A	H	A	A	H	H
*ES61	A	H	H	H	H	A	H	H	H	H	H	H	H	A	A	A	H	A	A	H	H	A	A	H	H	H	H	A	H	H	A	H	A	A	A	H	H	A	H	A	H	H	A	A	A	H	A	H	A
*GCAA135	H	A	A	H	H	A	H	H	A	H	A	H	H	H	H	A	H	H	A	H	A	-	A	-	H	H	A	H	A	A	H	A	H	H	H	A	A	H	H	A	A	A	H	H	H	-	H	H	A
*GCAA170	H	A	A	A	A	H	H	A	A	A	H	H	A	H	H	A	H	H	H	H	A	-	H	-	H	H	H	H	H	H	A	A	A	H	H	H	A	A	A	H	H	A	H	A	H	-	H	H	A
*GCAA175	H	A	H	H	H	A	A	A	A	H	H	A	H	H	A	H	H	H	A	A	H	-	A	-	H	A	H	A	H	A	H	A	A	H	A	H	A	H	A	A	A	H	H	H	H	-	A	H	A
*GCAA176	H	A	H	A	A	A	A	A	A	H	A	A	H	H	A	H	H	H	A	A	H	-	H	-	H	A	A	A	H	A	H	A	A	H	A	H	A	H	A	A	A	H	H	H	H	-	A	H	A
*GCAA243	H	A	H	H	A	A	H	H	A	A	A	H	H	A	A	H	H	H	H	H	A	-	A	-	H	H	H	H	H	H	H	A	A	H	A	H	H	A	H	H	A	A	H	H	H	-	A	A	A
*GCAA253	H	H	A	H	A	H	A	H	H	H	H	H	A	H	H	A	H	A	A	H	A	-	A	-	H	H	H	H	A	H	H	A	H	H	H	H	A	H	A	H	A	H	H	H	A	-	H	A	H
*GCAA254	H	H	A	A	A	H	A	H	H	H	H	H	A	H	H	A	H	A	A	H	A	-	A	-	H	H	H	H	A	H	H	A	H	H	H	H	A	H	A	H	A	H	H	H	A	-	H	A	H
*GCAA268	H	A	A	H	A	A	H	H	A	A	A	H	H	H	H	A	H	H	A	H	A	-	A	-	H	H	A	H	A	A	H	A	H	H	H	A	A	H	H	A	H	A	H	H	H	-	H	H	A
*GCAA304	H	A	A	A	A	A	A	A	A	A	A	A	A	A	H	H	A	A	A	H	A	-	A	-	H	H	A	A	A	H	A	A	A	A	A	A	H	H	H	A	H	H	H	A	A	-	A	H	H
*GCAA384	H	H	H	H	A	A	H	H	H	A	A	H	A	H	H	H	H	A	H	H	A	-	A	-	H	A	A	A	A	H	A	H	H	H	H	A	H	H	A	A	H	H	H	H	H	-	H	H	H
*GCAA400	H	A	H	A	H	A	H	H	A	A	A	H	H	A	A	H	H	H	H	H	A	-	A	-	H	H	H	H	H	H	H	A	A	H	A	H	H	A	H	H	A	A	H	H	H	-	A	A	A
*GCAG058	A	A	-	A	A	H	A	A	A	H	H	A	H	A	H	H	A	H	A	H	A	-	A	A	A	A	A	A	H	A	H	A	A	A	H	A	H	A	A	A	H	H	A	H	H	-	A	H	H
*GCAG093	A	A	-	A	A	A	A	H	A	A	A	H	A	H	A	H	H	A	H	H	A	-	A	H	H	A	H	A	H	A	A	A	H	A	A	A	A	A	A	H	H	A	H	H	H	-	H	H	A
*GCAG120	A	A	-	A	H	H	H	H	A	H	A	H	H	H	H	H	A	H	A	H	H	-	A	A	A	A	A	A	H	A	H	A	A	A	H	A	H	A	A	H	H	H	A	H	H	-	A	H	H
*GCAG131	H	A	-	H	A	H	H	A	A	H	A	A	A	A	A	A	A	A	A	H	A	-	A	H	H	A	A	A	A	A	H	A	A	A	H	H	H	H	H	A	H	A	A	H	H	-	A	H	H
*GCAG132	H	H	-	A	H	A	A	H	H	A	A	H	H	A	A	A	H	A	A	A	H	-	A	H	H	H	H	A	H	H	A	H	A	A	A	H	H	A	H	A	H	H	A	A	A	-	A	A	A
*GCAG153	A	A	-	H	H	H	H	A	H	A	H	A	A	A	H	H	H	H	A	H	H	-	H	H	H	H	A	H	H	H	A	H	H	H	H	A	H	H	H	A	H	A	A	H	H	-	A	A	A
*GCAG169	H	A	-	A	H	H	H	A	A	A	H	H	A	H	H	A	H	H	H	H	A	-	H	H	H	H	H	H	H	H	A	A	A	H	H	H	A	A	A	H	H	A	H	A	H	-	H	H	A
*GCAG257	H	A	-	H	A	A	A	H	A	A	A	H	A	A	A	H	H	A	A	H	H	-	A	H	A	A	A	A	A	H	A	H	A	A	H	H	A	H	A	H	H	H	A	A	H	-	A	H	A
*GCAG444	A	A	-	H	A	H	A	H	H	H	A	H	H	A	H	H	A	H	A	H	H	-	A	A	H	A	A	A	H	H	H	A	A	A	H	A	H	A	A	H	H	H	A	H	H	-	A	H	A
*MAT	H	A	A	H	H	H	H	A	A	A	H	H	A	H	H	H	H	H	H	H	A	H	H	H	H	H	H	H	H	H	A	A	H	H	H	A	A	A	-	H	H	A	H	A	H	A	H	A	-
*PRS003	H	H	A	A	H	H	H	H	A	H	H	H	H	A	A	H	H	A	A	H	H	A	H	H	H	A	A	H	A	A	A	H	H	A	H	H	H	H	A	A	H	H	H	A	H	A	H	A	A
*PRS004	H	H	-	H	-	H	A	H	H	-	H	H	-	H	A	H	-	H	H	A	A	-	A	A	H	H	H	H	H	H	H	A	A	H	A	H	H	H	A	H	A	H	A	H	A	H	H	A	H
*PRS009	A	A	-	A	-	A	-	A	A	H	A	H	-	-	A	H	H	A	A	-	-	-	H	-	H	H	A	A	A	-	A	A	A	H	H	A	A	H	H	A	H	H	H	H	-	-	A	H	H
*PRS011	A	A	H	H	H	H	H	H	H	A	H	A	H	A	A	H	A	A	H	H	A	H	A	A	H	H	H	A	A	H	H	H	H	H	H	H	H	H	H	H	H	H	H	H	H	A	H	A	A
*PRS015	H	A	-	A	-	A	H	H	A	A	-	A	A	A	A	A	A	H	A	H	A	H	H	H	H	A	H	H	H	H	H	H	H	H	H	A	A	A	A	H	H	A	H	A	H	H	H	A	A
*PRS016	A	H	-	A	-	A	H	H	H	H	H	-	H	A	H	H	H	H	H	H	A	A	A	A	A	A	H	H	A	H	A	A	H	H	H	A	-	A	H	A	H	H	H	H	H	A	H	A	H
*PRS018	H	A	A	A	-	A	H	H	A	A	A	A	A	H	H	A	A	A	H	H	A	H	H	H	H	H	H	H	H	A	H	H	H	H	H	A	A	A	A	A	H	A	H	A	A	A	H	A	A
*PRS019	H	A	A	H	H	H	H	A	A	A	H	H	A	H	H	H	H	H	H	H	A	H	H	-	H	H	H	H	H	H	A	A	H	H	H	A	A	A	A	H	H	A	H	A	A	A	H	A	A
*PRS022	H	H	H	H	H	H	H	H	H	-	H	H	A	A	A	A	A	-	A	H	H	H	A	H	A	A	A	H	H	A	A	H	H	A	A	A	H	H	A	A	H	H	H	A	H	A	A	H	A
*PRS025	-	A	H	H	H	A	A	H	A	A	A	H	A	H	A	H	H	A	H	H	A	A	A	H	H	A	H	A	H	A	A	A	H	A	A	A	A	A	A	A	H	A	H	H	H	A	H	H	A
*PRS029	H	A	H	H	A	H	A	-	H	H	-	H	H	A	H	H	H	H	A	H	-	H	-	A	-	A	A	H	H	H	H	A	A	A	H	A	H	A	A	H	H	H	A	H	A	H	A	H	A
*PRS034	A	H	A	H	A	A	H	H	H	H	H	H	H	A	H	A	H	H	A	H	H	H	A	H	H	H	A	A	H	H	H	H	A	H	H	A	H	A	H	A	A	H	A	H	A	H	A	A	A
*PRS036	H	A	-	H	-	A	A	H	A	-	A	-	A	A	A	H	H	A	A	H	A	A	A	H	A	H	H	A	A	A	H	A	H	A	A	A	A	H	A	A	H	A	H	H	H	A	H	H	A
*PRS038	A	-	-	A	A	A	H	H	A	A	A	-	A	H	A	H	-	-	H	H	A	A	A	-	A	A	A	A	A	H	A	H	A	A	H	H	A	A	A	A	H	H	H	H	H	H	H	H	H
*PRS041	-	A	-	A	H	H	H	H	H	H	A	-	H	H	A	H	-	-	H	-	A	A	A	-	H	H	H	H	H	H	A	A	A	H	-	A	H	A	H	A	H	A	H	H	H	A	H	-	H
*PRS042	H	A	H	H	A	H	H	A	A	H	A	A	A	H	H	H	A	A	A	A	A	A	H	H	H	A	H	A	A	A	H	A	H	H	H	H	H	H	A	A	H	A	A	H	H	A	A	H	H
*PRS045	H	A	A	H	A	H	A	H	H	H	A	A	H	A	H	H	H	H	A	H	H	A	A	A	H	-	A	H	H	H	H	A	H	-	H	A	H	A	A	H	H	H	A	H	H	H	A	H	A
*PRS047	H	H	-	A	A	A	H	H	H	A	H	H	A	A	H	H	H	A	A	H	A	A	A	H	H	A	H	A	H	H	A	H	-	H	H	A	-	H	H	A	H	H	H	H	H	A	H	H	H
*PRS049	H	H	H	H	H	H	A	H	H	H	H	H	A	H	H	A	H	A	A	H	A	A	A	A	H	H	H	H	A	H	H	A	H	H	H	H	A	H	A	A	A	H	H	H	H	H	H	A	H
*PRS052	H	A	A	H	-	H	A	H	A	A	H	H	H	A	A	H	H	A	A	H	A	A	H	H	A	H	A	H	A	A	H	H	H	H	H	H	H	H	A	A	H	H	H	A	-	A	H	A	A
*PRS054	H	A	A	H	H	A	H	A	A	A	A	A	A	H	H	H	-	A	H	H	A	H	H	H	H	H	H	H	H	A	H	H	H	H	H	A	A	A	A	A	H	A	H	A	A	A	H	A	A
*PRS055	A	H	A	A	A	A	H	H	A	H	A	H	-	H	A	H	A	A	H	A	A	A	A	A	A	A	A	A	A	H	A	H	A	A	H	A	H	A	A	A	A	H	H	H	A	H	H	H	H
*PRS060	H	A	H	A	-	H	A	A	H	H	H	H	H	A	H	A	A	H	A	H	H	H	A	H	H	H	H	A	-	H	A	A	A	H	H	A	H	A	A	H	H	A	H	H	A	H	H	H	H
*PRS062	H	A	H	H	A	H	A	H	H	H	A	H	H	A	H	H	H	H	A	H	H	H	A	A	H	A	A	H	H	H	H	A	H	A	H	A	H	A	A	H	H	H	A	H	H	H	A	H	A
*PRS063	H	A	H	H	H	A	H	A	A	H	H	A	H	H	A	H	H	H	A	A	H	A	H	A	H	A	H	A	H	A	H	A	A	H	A	H	A	H	A	A	A	H	H	H	H	H	A	H	A
*PRS072	H	A	-	H	H	H	H	H	H	H	A	-	H	H	H	H	-	H	A	H	A	A	H	-	H	H	A	H	H	H	H	H	H	H	H	H	H	H	H	A	A	A	H	H	H	A	A	H	H
*PRS073	A	H	H	H	H	A	H	H	H	H	H	H	H	A	A	A	H	A	A	H	H	A	A	H	H	H	H	A	H	A	H	H	A	A	A	A	H	A	H	A	H	H	A	A	A	H	A	H	A
*PRS075	A	H	H	-	H	A	H	H	H	H	H	H	H	A	A	A	H	H	A	H	H	A	A	H	H	H	H	A	H	H	H	H	A	H	A	H	H	H	H	H	H	H	H	H	H	H	A	H	A
*PRS088	H	A	A	H	H	H	H	A	A	A	H	H	A	H	H	H	H	H	H	H	A	H	H	H	H	H	H	H	H	H	A	A	H	H	H	A	A	A	A	H	H	A	H	A	H	A	H	A	A
*PRS091	H	A	A	H	H	H	H	A	A	A	H	H	A	H	H	H	H	H	H	H	A	H	H	H	H	H	H	H	H	H	A	A	H	H	H	A	A	A	A	H	H	A	H	A	H	A	H	A	A
*PRS094	H	A	A	H	H	H	H	A	A	A	H	H	A	H	H	H	H	H	H	H	A	H	H	H	H	H	H	H	H	H	A	A	H	H	H	A	A	A	A	H	H	A	H	A	H	A	H	A	A
*PRS095	H	A	-	A	H	H	H	A	A	A	H	-	H	H	A	A	H	H	H	H	A	H	H	A	H	H	H	H	H	A	H	A	A	H	A	H	A	H	H	A	H	A	H	A	H	-	H	A	A
*PRS101	H	A	A	A	H	H	H	A	A	A	H	H	A	H	H	A	H	H	H	H	A	H	H	H	H	H	H	H	H	H	A	A	A	H	H	H	A	A	A	H	H	A	H	A	H	A	H	H	A
*PRS102	H	A	A	A	H	H	H	A	A	A	H	H	H	H	A	A	H	H	H	H	A	H	H	A	H	H	H	H	H	A	H	A	A	H	A	H	A	H	H	A	H	A	H	A	H	H	H	A	A
*PRS108	H	H	A	H	A	H	H	H	H	H	H	H	A	A	A	H	H	H	H	A	A	A	A	A	H	A	H	H	H	A	A	A	H	A	A	A	H	H	A	H	A	H	H	H	A	H	H	H	H
*PRS109	A	A	H	H	A	A	A	H	A	A	A	A	A	H	A	H	H	A	H	H	H	A	A	H	H	A	H	A	H	A	A	A	H	A	A	A	A	A	A	H	H	A	H	H	H	A	A	H	-
*PRS113	H	A	A	A	H	H	H	A	A	A	H	H	A	H	A	A	H	H	H	H	A	H	H	H	H	H	H	H	H	H	A	A	A	H	A	H	H	A	H	H	H	A	H	A	H	-	H	A	A
*PRS114	H	H	A	H	A	H	A	H	H	A	H	H	A	H	A	A	-	H	H	H	A	-	A	A	H	H	H	H	A	H	H	A	H	H	H	H	A	H	A	H	A	H	H	H	A	H	H	A	H
*PRS121	H	H	-	H	A	H	-	H	H	A	H	H	A	-	A	A	-	H	H	H	A	A	A	A	H	H	-	H	A	H	H	A	H	H	H	H	A	H	A	H	A	H	H	H	A	-	H	A	H
*PRS123	H	A	H	H	H	A	H	A	A	A	A	H	A	H	A	H	H	A	A	H	A	A	H	H	H	H	A	A	A	A	A	A	A	H	H	A	A	H	H	A	H	H	H	H	A	-	A	H	H
*PRS125	H	H	A	H	A	H	A	H	H	H	H	H	A	H	A	A	H	H	A	H	A	A	A	A	H	H	H	H	A	H	H	A	H	H	H	H	A	H	A	H	A	H	H	H	A	-	H	A	H
*PRS129	H	A	H	H	A	A	H	H	A	H	H	-	H	H	A	H	H	H	H	-	H	A	H	A	A	A	A	A	H	A	H	A	A	H	A	A	A	H	H	A	A	H	H	H	H	H	A	A	A
*PRS132	H	A	H	H	A	H	H	A	A	H	A	A	A	H	H	H	A	A	A	A	A	A	H	H	H	A	H	A	A	H	H	A	H	H	H	H	H	H	A	A	H	H	H	H	H	A	H	H	H
*PRS139	H	H	A	A	H	A	H	H	H	A	H	A	H	A	H	H	H	H	A	A	H	H	A	H	A	A	H	H	A	H	H	H	A	H	H	H	H	A	A	H	A	-	A	H	A	A	H	H	A
*PRS141	-	A	H	H	H	H	H	A	H	A	H	A	A	A	H	H	H	H	A	H	H	A	H	H	H	H	A	H	H	H	A	A	H	H	H	A	H	H	H	A	H	A	A	H	H	A	A	A	A
*PRS144	H	H	-	H	A	A	H	A	H	H	H	H	H	A	A	H	H	H	H	A	H	H	A	H	A	A	H	H	H	A	H	A	H	H	A	H	A	A	H	H	H	H	A	A	A	A	A	H	A
*PRS145	H	H	A	A	H	A	H	H	H	H	H	A	H	A	H	H	H	H	H	A	H	A	A	H	A	A	H	H	A	H	H	A	H	H	-	H	H	A	A	H	H	H	A	H	A	A	H	H	A
*PRS149	H	A	A	H	A	A	H	H	A	A	A	H	A	A	A	H	H	A	H	H	H	H	A	H	A	A	A	A	A	H	A	H	A	A	-	H	A	H	A	H	H	H	A	H	H	H	A	H	H
*PRS159	H	A	H	A	A	H	A	H	H	A	H	H	H	H	H	A	H	H	A	H	A	H	A	A	H	H	A	H	A	A	H	A	H	H	H	A	A	H	H	A	A	A	H	H	H	A	H	-	A
*PRS160	H	A	A	A	-	A	A	A	A	A	A	A	A	A	H	H	A	A	A	H	A	A	A	H	H	H	A	A	A	H	A	A	A	A	A	A	H	H	H	A	H	H	H	A	A	A	A	H	H
*PRS162	H	A	H	A	H	A	H	A	A	A	A	H	A	H	A	-	A	-	-	H	A	A	H	H	-	-	-	A	A	H	A	A	-	H	H	A	A	H	H	A	H	H	-	H	A	H	A	A	H
*PRS165	H	H	H	A	H	A	H	H	H	-	A	H	A	A	H	H	H	A	H	H	A	A	A	H	H	A	H	A	H	H	A	H	H	-	H	A	H	H	A	A	H	H	H	H	H	H	H	H	H
*PRS166	H	H	H	A	H	-	H	H	H	A	A	H	A	-	H	H	H	-	H	H	A	-	A	-	H	A	H	A	H	H	-	-	H	-	H	A	H	H	A	A	H	H	H	H	H	H	H	H	-
*PRS168	H	A	A	A	H	A	H	H	A	A	A	A	A	H	H	A	A	A	H	H	A	H	H	H	H	H	H	H	H	A	H	H	H	H	H	A	A	A	A	A	H	A	H	A	A	A	H	A	A
*PRS171	H	H	A	H	A	-	-	H	H	H	-	H	A	-	H	-	-	A	-	H	H	-	A	-	A	H	H	H	A	A	H	-	H	A	H	-	H	H	A	-	-	H	-	H	A	-	H	-	-
*PRS175	H	A	H	H	A	H	H	A	H	H	H	H	A	H	H	A	H	H	H	A	H	-	H	H	A	A	H	H	A	H	H	-	A	H	A	A	H	A	-	H	A	-	A	A	A	H	A	A	A
*PRS176	-	A	-	H	H	-	-	H	A	A	A	-	A	A	A	H	H	A	A	H	A	A	A	H	A	H	H	A	H	A	H	A	H	A	A	A	A	-	A	A	A	A	H	H	H	A	H	H	A
*PRS177	H	A	-	H	A	H	-	A	-	H	A	A	A	H	-	H	A	-	A	A	A	-	-	H	H	A	H	A	A	A	-	A	H	H	H	H	H	H	-	A	H	-	A	H	H	A	-	H	H
*PRS178	H	-	A	-	H	H	A	H	-	H	A	A	H	H	A	-	-	-	H	-	A	-	A	H	H	H	H	H	H	H	A	-	A	H	A	A	H	A	H	A	H	A	H	H	A	A	H	A	H
*PRS181	H	-	H	H	A	A	H	A	-	-	-	H	-	-	A	H	H	H	H	A	H	H	A	H	A	A	H	H	H	-	H	-	H	H	H	H	A	-	H	H	-	-	A	-	A	-	-	-	A
*PRS188	A	A	H	A	H	-	-	H	H	A	H	A	H	-	-	H	A	H	H	H	H	-	-	H	H	H	H	A	H	H	-	-	H	H	H	A	H	A	A	H	H	A	H	H	H	-	H	A	A
*PRS190	H	H	H	H	H	A	-	H	H	H	H	H	H	H	A	H	H	H	H	A	H	-	A	H	-	A	H	H	-	A	H	A	H	H	H	H	A	-	-	-	H	H	A	A	A	A	-	H	A
*PRS191	A	A	H	A	H	H	A	H	H	A	A	A	H	A	A	H	A	H	H	H	H	H	A	A	A	H	H	A	H	H	-	A	H	H	H	A	H	A	A	H	H	A	H	H	H	H	H	A	H
*PRS202	H	A	H	A	H	H	A	A	H	H	H	H	H	A	H	A	A	H	A	H	H	H	A	H	H	H	A	A	H	H	A	A	A	H	H	A	H	A	-	-	H	A	H	H	A	H	H	H	H
*PRS204	H	A	H	A	H	H	A	A	H	H	H	H	H	A	H	A	A	H	A	H	H	H	A	H	H	H	A	A	H	H	A	A	A	H	H	A	H	A	A	H	H	A	H	H	A	H	H	H	H
*PRS206	H	A	A	H	H	A	A	A	A	H	H	A	H	H	A	H	A	H	A	A	H	A	H	A	H	A	A	A	H	A	H	A	H	A	A	H	H	H	A	A	A	H	A	H	H	A	H	H	H
*PRS213	H	A	-	A	A	A	H	H	A	A	A	H	H	A	A	H	H	H	H	H	A	H	A	H	H	H	H	H	H	-	H	A	A	H	A	H	H	A	H	H	A	A	H	H	H	A	A	A	A
*PRS215	H	A	A	H	A	A	H	H	A	H	H	H	H	H	A	H	A	H	A	H	A	A	H	A	H	A	A	H	A	H	H	A	A	H	A	A	A	H	H	A	A	H	H	H	H	A	H	A	A
*PRS217	H	H	-	H	A	A	H	A	A	H	A	A	A	A	A	A	H	A	A	H	A	H	A	A	H	A	A	A	A	A	A	A	A	A	A	A	A	A	H	A	H	A	A	H	H	A	A	A	H
*PRS219	H	H	A	H	A	H	H	A	A	A	A	A	A	A	A	A	A	A	A	H	A	H	A	A	H	A	A	A	A	A	H	A	A	A	A	A	A	A	H	A	H	A	A	H	H	A	A	A	H
*PRS227	H	A	-	H	H	A	H	A	A	H	H	A	H	H	A	H	H	H	A	A	H	A	H	A	A	A	H	A	H	A	H	A	A	H	A	H	A	H	A	A	A	H	H	H	H	H	A	H	A
*PRS228	H	A	-	H	A	A	H	H	A	H	H	H	H	H	A	H	A	H	A	H	A	A	H	A	H	A	A	H	A	H	H	A	A	H	A	A	A	H	H	A	A	H	H	H	H	A	H	A	A
*PRS233	A	H	H	H	H	A	A	H	H	A	A	H	H	A	A	H	H	H	H	H	H	H	H	H	H	H	A	H	H	H	H	H	A	H	H	H	H	H	H	H	A	A	A	A	H	H	H	A	H
*PRS234	H	H	-	H	H	H	H	H	H	A	H	H	H	H	H	H	H	H	H	H	H	H	A	H	H	H	H	H	H	H	H	H	H	H	H	H	H	H	H	H	H	H	H	H	A	H	A	H	H
*PRS235	H	A	-	H	A	H	H	A	H	H	H	H	A	H	H	A	H	H	H	H	H	H	H	H	H	A	H	H	A	H	H	H	A	H	A	A	H	A	H	H	A	H	A	A	A	H	A	H	A
*PRS239	H	A	-	H	A	A	H	H	A	H	H	H	H	H	H	H	A	H	A	H	A	A	H	A	H	H	A	H	A	H	H	A	A	H	H	A	A	H	H	A	A	H	H	H	H	A	H	A	A
*PRS240	A	H	-	H	H	A	A	H	H	A	A	H	H	A	A	H	H	H	H	H	H	H	H	H	H	H	A	H	H	H	H	H	A	H	H	H	H	H	H	H	A	A	A	A	H	H	H	A	H
*PRS241	H	A	-	A	A	A	H	H	A	H	A	H	H	H	H	H	H	H	H	H	A	H	A	H	H	H	H	H	H	H	H	A	A	H	A	A	H	A	H	A	A	A	H	H	H	A	A	A	A
*PRS246	H	A	H	H	A	A	H	A	A	H	H	A	H	H	A	H	H	H	H	A	A	A	A	A	H	A	A	H	A	H	H	A	A	H	A	A	A	H	H	A	A	H	H	H	H	A	A	A	A
*PRS250	H	A	-	A	H	H	H	H	H	H	A	A	H	H	A	H	H	A	H	H	A	A	A	H	H	H	H	H	H	H	A	A	A	H	A	A	H	A	H	A	H	A	H	H	H	A	H	A	H
*PRS254	H	A	-	A	A	A	-	H	A	A	A	H	H	H	A	H	H	H	-	H	A	H	A	-	H	H	-	H	H	H	-	A	A	-	A	A	H	A	H	H	A	A	H	H	H	-	-	-	A
*PRS256	A	A	-	A	H	H	A	H	H	A	A	A	H	A	H	A	A	H	A	H	H	H	A	A	H	H	A	A	H	H	A	A	A	H	H	A	H	A	A	H	H	A	H	H	A	H	H	H	H
*PRS267	H	H	H	H	H	H	H	H	H	H	H	H	A	A	A	A	A	A	A	H	H	H	A	H	A	A	A	H	H	A	A	H	H	A	A	A	H	H	A	A	H	A	H	A	H	A	A	H	A
*PRS269	H	H	-	H	A	H	H	A	A	A	A	A	A	A	A	A	A	A	A	H	A	H	A	A	H	A	A	A	A	A	H	A	A	A	A	A	A	A	H	A	H	A	A	H	H	A	A	A	H
*PRS279	H	A	H	H	H	H	H	H	-	H	A	-	H	H	H	H	H	H	A	H	A	A	H	H	H	H	A	H	-	-	H	H	H	H	H	H	H	H	H	A	A	A	H	H	H	H	A	H	H
*PRS280	H	A	H	H	A	A	H	H	A	H	H	A	H	H	A	H	H	H	H	A	H	A	A	A	A	A	A	A	H	H	-	-	-	-	-	-	-	-	-	-	-	-	-	-	-	-	-	-	-
*Rpb2	H	A	A	H	H	H	H	A	A	A	H	H	A	H	H	H	H	H	H	H	A	H	H	H	H	H	H	H	H	H	A	A	H	H	H	A	A	A	A	H	H	A	H	A	H	A	H	A	A
*SSR10	H	H	A	H	A	H	H	H	H	H	H	H	A	A	A	H	H	A	H	A	A	A	A	A	H	A	H	H	H	A	A	A	H	A	A	A	H	H	A	H	H	H	H	H	A	H	H	H	H
*SSR14	A	-	H	A	H	A	H	A	A	A	A	-	A	H	A	H	A	A	A	H	A	A	H	H	H	H	A	A	A	A	A	A	A	H	H	A	A	H	H	A	H	H	H	H	A	H	A	A	H
*SSR21	H	A	H	H	A	H	A	A	H	H	H	H	A	-	-	H	-	H	H	H	-	-	H	-	H	A	H	-	A	H	H	H	A	H	A	A	H	A	H	H	A	H	A	A	A	H	A	A	A
*SSR22	H	H	H	H	H	A	H	H	H	H	H	H	H	-	-	A	H	H	A	A	-	-	A	-	A	A	H	-	H	A	H	A	H	H	H	H	A	A	H	H	H	H	A	A	H	A	A	H	A
*SSR27	H	H	A	H	A	A	A	H	H	H	A	H	A	H	H	H	A	A	A	H	H	A	A	H	A	H	H	H	A	H	A	A	H	A	H	H	H	H	A	A	H	H	H	H	A	H	H	A	A
*SSR36	A	-	H	A	H	H	H	H	A	A	H	-	A	A	A	H	A	A	A	A	A	H	A	A	H	H	H	A	A	H	H	H	H	H	H	H	H	H	H	H	H	H	H	H	H	A	H	A	A
*SSR47	H	-	H	H	H	A	H	A	A	A	A	H	A	H	A	H	A	A	A	H	A	A	H	H	H	H	A	A	A	A	A	A	A	H	H	A	A	H	H	A	H	H	H	H	A	H	A	A	H
*SSR50	H	A	A	A	H	H	H	H	H	H	H	A	H	H	A	H	H	A	H	H	A	A	A	H	H	H	H	H	H	H	A	A	A	A	A	A	H	A	H	A	H	A	H	H	A	A	H	A	H
*SSR52	H	-	A	H	A	H	H	A	A	A	A	-	A	A	A	A	A	A	A	H	A	H	A	A	H	A	A	A	A	A	H	A	A	A	A	A	A	A	H	A	H	A	A	H	H	A	A	A	H
*SSR54	A	A	H	H	A	A	A	H	A	A	A	A	A	H	A	H	H	A	H	H	A	A	A	H	H	A	H	A	H	A	A	A	H	A	A	A	A	A	A	H	H	A	H	H	H	A	H	H	A
*SSR56	H	-	A	H	A	H	A	H	H	A	H	-	A	H	A	A	H	H	H	H	A	A	A	A	H	H	H	H	A	H	H	A	H	H	H	H	A	H	A	H	A	H	H	H	A	H	H	A	H
*SSR59	H	A	H	A	H	A	A	A	A	H	H	A	H	-	-	H	-	H	A	A	-	-	H	-	H	A	H	-	H	A	H	A	A	H	A	H	A	H	A	A	A	H	H	H	H	H	A	H	A
*SSR65	H	A	H	H	A	A	A	H	A	A	A	H	A	-	-	H	H	A	A	H	-	-	A	-	H	H	A	-	A	H	A	H	A	A	H	H	A	H	H	A	H	H	H	A	H	A	A	H	A
*SSR66	H	A	H	A	A	A	H	H	A	H	A	H	H	H	A	H	H	H	H	H	A	H	A	H	H	H	H	H	H	H	H	A	A	H	A	A	H	A	H	H	A	A	H	H	H	A	A	A	A
*SSR68	A	H	A	A	H	H	H	H	H	H	H	A	H	H	A	H	H	A	H	H	H	A	A	H	H	H	H	H	H	H	A	A	A	A	A	A	H	A	H	A	H	A	H	H	A	A	H	A	H
*SSR76	A	A	H	H	H	A	A	H	H	H	H	H	-	-	-	A	H	A	-	-	-	-	A	-	H	H	H	-	H	A	A	H	A	A	A	H	H	A	H	A	H	H	A	A	A	H	A	H	A
*SSR80	H	H	A	H	A	H	A	H	H	A	H	H	A	H	A	H	H	H	H	A	A	A	A	A	H	H	H	H	H	H	H	A	A	H	A	H	H	H	A	H	A	H	A	H	A	H	H	A	H
*SSR83	A	H	A	A	H	A	H	H	H	H	H	A	H	A	H	H	H	H	H	A	A	A	A	H	A	A	H	H	A	H	H	A	H	H	H	H	H	A	A	H	H	H	A	H	A	A	H	H	A
*SSR86	A	-	A	H	A	H	H	H	H	H	A	-	H	A	H	A	A	H	H	H	H	H	H	H	H	H	A	H	H	A	H	A	A	H	H	A	H	A	H	H	A	A	H	H	A	H	A	A	A
*SSR91	A	A	H	H	A	A	H	H	H	A	A	A	A	-	-	A	-	H	-	A	-	-	A	-	A	A	H	-	H	A	A	A	H	A	A	H	A	A	A	H	H	A	H	H	H	A	A	A	A
*SSR93	H	A	H	H	A	H	A	H	H	H	A	H	H	-	-	H	H	H	A	H	-	-	A	-	H	A	A	-	H	H	H	A	A	A	H	A	H	A	A	H	H	H	A	H	H	H	A	H	A
[truncated: 30 more columns]

## Sheet: mendelian segregation test
LG	marker order	marker name	map position	p	p is the probability assiociated with the chi-square test
11	3	PRS234	27.9	1.76568e-10
11	2	PRS279	1.4	6.8626e-07
11	1	PRS072	0	2.19843e-06
8	6	PRS075	47.5	0.000290883
1	1	PRS233	0	0.00238362
13	2	PRS062	3.9	0.00657841
16	2	PRS235	4.6	0.00657841
1	2	PRS240	1.4	0.00876483
10	9	PRS217	80.8	0.00876483
4	2	PRS166	12.3	0.010301
4	4	PRS165	13.7	0.0168274
11	7	PRS190	70.1	0.0168274
3	22	PRS049	161.1	0.0181431
7	1	ES31	0	0.0217815
11	8	SubSSR22	76.2	0.0267157
13	1	PRS045	0	0.0303685
3	17	SubSSR56	130.9	0.0314437
5	11	PRS011	109.6	0.0325438
11	4	ES47	58.5	0.0325438
4	3	ES15	13.7	0.0389475
6	2	PRS095	3.6	0.0496472
8	7	PRS034	72.2	0.0557929
6	7	GCAG169	51.1	0.0558293
8	8	SubSSR86	95.1	0.0558293
9	3	ACCG096	4.2	0.0558293
15	3	GCAG153	13.4	0.0558293
11	6	PRS181	64.6	0.0567594
6	10	MAT	66.6	0.0628909
4	14	PRS160	132.9	0.0700413
5	13	AB215108	137.7	0.0700413
6	15	PRS019	71.7	0.0700413
9	4	PRS055	7	0.0700413
1	14	ACTA416	85.3	0.0750477
1	20	CAAC106	152.3	0.0750477
5	9	CAAC387	70.7	0.0750477
9	2	CAAC216	2.8	0.0750477
1	5	GCAA400	47.1	0.0848377
3	21	GCAA254	148.6	0.0848377
3	19	PRS125	134.8	0.0873753
10	7	PRS219	70.1	0.0873753
3	18	PRS121	132.2	0.0895551
6	11	PRS088	67.9	0.0914819
6	12	Rpb2	67.9	0.0914819
6	13	PRS091 67.9 b		0.0914819
6	14	PRS094 67.9 b		0.0914819
9	5	ES14	10.8	0.0914819
14	1	PRS171	0	0.0960923
2	22	AGTA167	195.8	0.0989602
3	16	PRS114	130.9	0.108294
5	8	PRS188	55.8	0.108809
8	3	ES61	29.3	0.112924
10	3	PRS042	9.4	0.112924
10	8	PRS269	70.1	0.112924
14	3	ES09	12.5	0.112924
8	9	CAAC410	101.5	0.122875
10	6	SubSSR52	65.7	0.122875
14	4	ACTA187	19.2	0.122875
12	2	ES59	13.8	0.133327
16	3	PRS175	10	0.133327
7	2	SubSSR91	6.4	0.133614
12	4	PRS145	41.7	0.138477
13	4	SubSSR93	12.2	0.139649
2	10	PRS246	98.9	0.143573
8	4	ES04	29.3	0.143573
4	15	AGGC321	141.4	0.14561
10	10	AGGC308	102.2	0.14561
13	5	GCAG444	23.4	0.151494
1	24	AGTA155	195.4	0.157299
2	9	AGTA179	90.9	0.157299
13	3	PRS029	9	0.157299
6	3	PRS102	8.5	0.174231
6	5	ES02	31.3	0.174231
6	8	PRS101	52.5	0.174231
1	3	CAAC235	17.4	0.191736
2	20	ACTA152	183.1	0.191736
3	15	CAAC313	115.5	0.191736
14	2	ACTA303	5.8	0.191736
11	5	PRS144	62.8	0.197937
7	10	PRS036	72.3	0.204024
10	1	PRS132	0	0.204024
15	2	PRS141	9.1	0.204024
2	6	PRS228	64.9	0.21
6	4	PRS113	22.3	0.21
1	23	SubSSR68	176.5	0.215866
2	7	PRS215	64.9	0.215866
2	21	PRS206	187.4	0.215866
7	13	PRS003	128.6	0.215866
8	5	PRS073	33.1	0.215866
2	3	GCAA135	24.6	0.218355
3	20	GCAA253	142.5	0.218355
14	6	AGGC157	29.8	0.225253
1	4	ACCG253	41.6	0.231998
2	11	ACCG164	103.1	0.231998
9	12	ACCG203	113.4	0.231998
13	6	GCAG120	40	0.231998
6	1	AGTA212	0	0.238593
9	1	AGTA202	0	0.238593
4	1	PRS047	0	0.245042
7	9	PRS176	65.1	0.264288
16	1	SubSSR21	0	0.264288
10	2	PRS177	5.6	0.271539
3	5	CAAC379	29.8	0.285474
3	14	CAAC312	111.4	0.285474
6	19	CAAC331	114.3	0.285474
14	7	ACTA312	34	0.285474
9	6	PRS038	25.4	0.292171
12	3	PRS139	27.6	0.305059
2	16	PRS063	142.2	0.311261
6	9	ES40	61.5	0.311261
12	5	SubSSR83	45.8	0.311261
1	15	PRS041	107	0.317311
1	8	GCAA243	61.4	0.324756
2	2	GCAA268	17.1	0.324756
4	5	GCAA384	30.3	0.324756
4	13	GCAA304	129.7	0.324756
1	25	AGGC282	198.9	0.331975
9	8	ACCG292	58.1	0.33898
9	9	GCAG257	71.7	0.33898
10	4	ACCG330	24.9	0.33898
3	10	AGTA047	102	0.345779
3	11	PRS004	107	0.345779
6	20	AGTA180	122.5	0.345779
1	17	PRS250	129.3	0.36503
2	1	PRS159	0	0.36503
14	5	SubSSR27	24.2	0.36503
1	13	CAAC304	78.1	0.406116
2	14	CAAC226	121.8	0.406116
3	13	ACTA108	110	0.406116
4	9	SubSSR14	80.6	0.406116
5	6	CAAC348	24.5	0.406116
12	1	CAAC487	0	0.406116
5	4	PRS202	14.2	0.418923
3	1	PRS022	0	0.425031
4	12	PRS009	104.1	0.430791
1	11	SubSSR66	69.4	0.430953
5	3	PRS204	14.2	0.430953
2	8	PRS280	90.9	0.456057
6	6	GCAA170	49.6	0.460181
1	19	AGGC104	141.3	0.466854
5	10	AGGC393	97.3	0.466854
2	12	AGTA220	105.9	0.4795
2	15	PRS227	139.6	0.491297
5	2	PRS060	10.4	0.491297
1	12	PRS241	69.9	0.496906
6	17	PRS018	99.3	0.496906
2	18	SubSSR59	151.3	0.535143
1	7	CAAC153	58.6	0.55292
1	26	CAAC112	202.3	0.55292
3	9	ACTA345	91.2	0.55292
5	12	SubSSR36	119.2	0.55292
6	18	PRS168	102.1	0.563703
5	5	PRS256	24.5	0.568811
7	3	PRS109	30.5	0.568811
9	10	ES37	81.6	0.568811
1	22	SubSSR50	170.1	0.573745
3	2	PRS267	1.3	0.573745
3	6	SubSSR10	46.3	0.573745
3	12	SubSSR80	108.6	0.573745
7	4	SubSSR54	33.1	0.573745
7	8	ES41	56.1	0.573745
2	19	GCAA176	155.8	0.622461
1	18	PRS178	135.8	0.627626
13	9	AGGC416	65	0.627626
7	5	GCAG093	36.9	0.632585
8	1	GCAG132	0	0.632585
10	5	GCAG131	50.5	0.632585
13	8	GCAG058	53	0.632585
4	6	AGTA144	57.2	0.637352
14	8	AGTA396	38.2	0.637352
1	9	PRS213	65.6	0.646355
6	21	PRS015	129.6	0.646355
2	4	ES53	36.7	0.650613
5	1	ES12	0	0.650613
5	7	PRS191	43.6	0.650613
6	16	PRS054	91.3	0.650613
1	10	PRS254	68.1	0.700896
8	2	SubSSR76	18.8	0.705457
4	10	PRS162	84.5	0.717982
1	21	CAAC126	164.7	0.721815
3	8	CAAC079	71.8	0.721815
4	11	CAAC244	88.8	0.721815
7	11	CAAC071	87.8	0.721815
8	10	ACTA290	113	0.721815
2	13	PRS129	121.8	0.729034
12	6	PRS016	70.2	0.729034
2	5	PRS239	59.8	0.73244
9	7	PRS149	49.2	0.73244
9	11	SubSSR65	100.8	0.805541
13	7	AGGC181	48.8	0.808365
1	6	ACCG250	55.8	0.81107
7	7	ACCG214	51	0.81107
1	16	AGTA161	117.5	0.813664
4	8	SubSSR47	78	0.813664
7	12	PRS052	107.7	0.818546
3	7	PRS108	55.3	0.820847
3	4	CAAC174	13.3	0.90553
14	9	ACTA307	42.4	0.90553
4	7	PRS123	72.8	0.909269
15	1	ES34	0	0.91042
2	17	GCAA175	147.4	1
3	3	ES35	9	1
7	6	PRS025	43.9	1
